# Supplementary material for: Wastewater-Based Surveillance of Antibiotic Resistance Genes Associated with Tuberculosis Treatment Regimen in KwaZulu Natal, South Africa
Source: Antibiotics (Basel). 2021 Nov 8;10(11):1362. doi: 10.3390/antibiotics10111362 (PMC8614817; doi:10.3390/antibiotics10111362)
Supplement: Supplementary file 1 [file antibiotics-10-01362-s001.zip]

Archive with 1 entries (1 files):
- antibiotics-1349525-supplementary.pdf
